# Supplementary material for: Hydroxygenkwanin Improves the Efficacy of Cytotoxic Drugs in ABCG2-Overexpressing Multidrug-Resistant Cancer Cells
Source: Int J Mol Sci. 2022 Oct 23;23(21):12763. doi: 10.3390/ijms232112763 (PMC9658017; doi:10.3390/ijms232112763)
Supplement: Supplementary file 1 [file ijms-23-12763-s001.zip]

Archive with 1 entries (1 files):
- ijms-1978228-supplementary.pdf
